# Supplementary material for: Epidemiology, impact and control of bovine cysticercosis in Europe: a systematic review
Source: Parasit Vectors. 2016 Feb 10;9:81. doi: 10.1186/s13071-016-1362-3 (PMC4748494; doi:10.1186/s13071-016-1362-3)
Supplement: Additional file 2: — List of references for the records included in the review. (XLSX 20 kb) [file 13071_2016_1362_MOESM2_ESM.xlsx]

## Sheet: Hoja1
Title	Author	Source	Year
[Cysticercus bovis in slaughtered cattle in the Afyonkarahisar and Burdur provinces and its importance from the point of view of public health].	Kus	Turkiye parazitolojii dergisi / Turkiye Parazitoloji Dernegi = Acta	2013
[Cysticercus bovis in Turkey and its importance from the public health aspect].	Kus	Turkiye parazitolojii dergisi / Turkiye Parazitoloji Dernegi = Acta	2014
A case-control study of risk factors for bovine cysticercosis in Danish cattle herds.	Calvo-Artavia	Zoonoses and public health	2013
A case-control study of risk factors in light Taenia saginata cysticercosis in Danish cattle.	Kyvsgaard	Acta veterinaria Scandinavica	1991
A glance at Taenia saginata infection, diagnosis, vaccine, biological control and treatment.	Silva	Infectious disorders drug targets	2010
A qualitative risk assessment for visual-only post-mortem meat inspection of cattle, sheep, goats and farmed/wild deer	Hill, A. A.; Horigan, V.; Clarke, K. A.; Dewe, T. C. M.; Staerk, K. D. C.; O'Brien, S.; Buncic, S.	FOOD CONTROL	2014
A review of treatment process options to meet the EC sludge directive	Bruce, A.M., Pike, E.B., Fisher, W.J.,	Journal of the Institution of Water and Environmental Management	1990
A study on the survival of Taenia saginata eggs on soil in Denmark.	Ilsoe	Acta veterinaria Scandinavica	1990
Assessment of potential contribution of official meat inspection and abattoir process hygiene to biological safety assurance of final beef and pork carcasses	Blagojevic, Bojan; Antic, Dragan	FOOD CONTROL	2014
BASIC HELMINTHOLOGICAL ISSUES IN EASTERN-EUROPE AFTER THE DEMOCRATIC CHANGES	KANEV, I; PETROV, P; KOMANDAREV, S; BOEVA, V; KURDOVA, R; TANCHEV, T; FILIPOV, G; DINEV, D	HELMINTHOLOGIA	1995
Bovine cysticercosis in Denmark. A study of possible causes of infection in farms with heavily infected animals.	Ilsoe	Acta veterinaria Scandinavica	1990
Case-control study to identify risk factors for bovine cysticercosis on farms in Switzerland.	Flutsch	Parasitology	2008
Cestode infections in animals: immunological diagnosis and vaccination.	Lightowlers	Revue scientifique et technique (International Office of Epizootics)	1990
CESTODE INFECTIONS OF MAMMARY-GLANDS AND FEMALE REPRODUCTIVE-ORGANS - POTENTIAL FOR VERTICAL TRANSMISSION	CONN, DB	JOURNAL OF THE HELMINTHOLOGICAL SOCIETY OF WASHINGTON	1994
Cestode vaccines: origins, current status and future prospects.	Lightowlers	Parasitology	2006
Comparison of bovine cysticercosis prevalence detected by antigen ELISA and visual inspection in the North East of Spain.	Allepuz	Research in veterinary science	2012
Construction of standardized surveillance indicators for bovine cysticercosis.	Dupuy	Preventive veterinary medicine	2014
Control of zoonoses in Cyprus.	Economides	Revue scientifique et technique (International Office of Epizootics)	2000
Current status of food-borne parasitic zoonoses in Mediterranean and African regions.	Pozio	The Southeast Asian journal of tropical medicine and public health	1991
Current status of food-borne parasitic zoonoses in West Germany.	Hinz	The Southeast Asian journal of tropical medicine and public health	1991
Cysticercosis in beef cattle	Vercruysse, J	VLAAMS DIERGENEESKUNDIG TIJDSCHRIFT	1996
Cysticercosis in cattle	Geerts, S	VLAAMS DIERGENEESKUNDIG TIJDSCHRIFT	1996
Descriptive and spatial epidemiology of bovine cysticercosis in North-Eastern Spain (Catalonia).	Allepuz	Veterinary parasitology	2009
Detection of Cysticercus bovis in abattoirs in Northern Ireland between 2001 and 2011.	McBrien	The Veterinary record	2013
Development of a biomolecular assay for postmortem diagnosis of Taenia saginata Cysticercosis.	Chiesa	Foodborne pathogens and disease	2010
Diagnostic criteria of chronic lesions caused by Taenia saginata metacestodes in bovine myocardium	Chiesa, F.; Nucera, D.; Gili, S.; Tursi, M.	LARGE ANIMAL REVIEW	2013
Distribution and risk factors of bovine cysticercosis in Belgian dairy and mixed herds.	Boone	Preventive veterinary medicine	2007
Distribution of Taenia saginata cysts in carcases of experimentally infected calves and its significance for routine meat inspection.	Kyvsgaard	Research in veterinary science	1990
Ecological effect of Taenia saginata in beef imported from a high prevalence area into Norway.	Skjerve	Journal of food protection	1999
Economic losses caused by parasite invasions in animals and methods of their evaluation | Straty ekonomiczne powodowane inwazjami pasożytniczymi u zwierza̧t i sposoby ich wyceny	Michalski, M.M.,	Medycyna Weterynaryjna	2007
ECONOMIC-LOSSES CAUSED BY FOODBORNE PARASITIC DISEASES	ROBERTS, T; MURRELL, KD; MARKS, S	PARASITOLOGY TODAY	1994
Effects of wastewater irrigation of pastures on the health of farm animals and humans.	Shuval	Revue scientifique et technique (International Office of Epizootics)	1991
Emerging food-borne parasites	Dorny, P.; Praet, N.; Deckers, N.; Gabriel, S.	VETERINARY PARASITOLOGY	2009
Epidemiologic and economic evaluation of risk-based meat inspection for bovine cysticercosis in Danish cattle.	Calvo-Artavia	Preventive veterinary medicine	2013
Epidemiology and control prospects of foodborne parasitic zoonoses in the European Union.	Pozio	Parassitologia	2008
Evaluation of an enzyme-linked immunosorbent assay (ELISA) for detection of Taenia saginata cysticercosis in cattle.	Kyvsgaard	Acta veterinaria Scandinavica	1991
Foodborne and waterborne parasites.	Pozio	Acta microbiologica Polonica	2003
Historic of therapeutic efficacy of albendazol sulphoxide administered in different routes, dosages and treatment schemes, against Taenia saginata cysticercus in cattle experimentally infected.	Lopes	Experimental parasitology	2014
Impacts of globalisation on foodborne parasites	Robertson, L.J., Sprong, H., Ortega, Y.R., van der Giessen, J.W.B., Fayer, R.,	Trends in Parasitology	2014
Increased sensitivity for the diagnosis of Taenia saginata cysticercus infection by additional heart examination compared to the EU-approved routine meat inspection	Eichenberger, Ramon Marc; Stephan, Roger; Deplazes, Peter	FOOD CONTROL	2011
Infectivity of eggs of Taenia taeniaeformis after anaerobic digestion of sewage sludge--a possible model for Taenia saginata egg resistance.	Olsen	Acta veterinaria Scandinavica	1990
Infectivity of irradiated and non-irradiated metacestodes of Taenia saginata.	Geerts	Transactions of the Royal Society of Tropical Medicine and Hygiene	1992
Meat hygienic significant muscle parasites in swine and beef	Bangoura, Berit; Keidel, Judith; Daugschies, Arwid; Dyachenko, Viktor	PRAKTISCHE TIERARZT	2009
Meat inspection: An overview of present practices and future trends	Edwards, DS; Johnston, AM; Mead, GC	VETERINARY JOURNAL	1997
Molecular evidence of host influences on the evolution and spread of human tapeworms.	Michelet	Biological reviews of the Cambridge Philosophical Society	2012
Multi-test analysis and model-based estimation of the prevalence of Taenia saginata cysticercus infection in naturally infected dairy cows in the absence of a 'gold standard' reference test.	Eichenberger	International journal for parasitology	2013
Occurrence and factors associated with bovine cysticercosis recorded in cattle at meat inspection in Denmark in 2004-2011.	Calvo-Artavia	Preventive veterinary medicine	2013
One world health: Socioeconomic burden and parasitic disease control priorities	Torgerson, P.R.,	Veterinary Parasitology	2013
Overview of food- and water-borne zoonotic parasites at the farm level	Gajadhar, A. A.; Scandrett, W. B.; Forbes, L. B.	REVUE SCIENTIFIQUE ET TECHNIQUE-OFFICE INTERNATIONAL DES EPIZOOTIES	2006
Parasite control in transhumant situations.	Eckert	Veterinary parasitology	1994
Parasitic food-borne and water-borne zoonoses	Macpherson, CNL; Gottstein, B; Geerts, S	REVUE SCIENTIFIQUE ET TECHNIQUE DE L OFFICE INTERNATIONAL DES EPIZOOTIES	2000
Parasitic hazard with sewage sludge applied to land.	Barbier	Applied and environmental microbiology	1990
Phage-displayed peptides as capture antigens in an innovative assay for Taenia saginata-infected cattle.	Fogaca	Applied microbiology and biotechnology	2014
Polish and American collaboration on zoonotic parasitic studies, 1960 to 1997.	Steele	Military medicine	2000
Possible increase of human Taenia saginata infections through import of beef to Norway from a high prevalence area.	Skjerve	Journal of food protection	1999
Preferential infection sites of Cysticercus bovis in cattle experimentally infected with Taenia saginata eggs.	Lopes	Research in veterinary science	2011
Prevalence of cysticercosis in cattle and pigs in the Lublin province in the years 2005-2008.	Kozlowska-Loj	Wiadomosci parazytologiczne	2011
Prevalence of Cysticercus bovis in slaughtered cattle determined by traditional meat inspection in Croatian abattoir from 2005 to 2010	Zdolec, N.; Vujevic, I.; Dobranic, V.; Juras, M.; Grgurevic, N.; Ardalic, D.; Njari, B.	HELMINTHOLOGIA	2012
Prevalence of Taenia saginata cysticercosis in French cattle in 2010.	Dupuy	Veterinary parasitology	2014
Results of veterinary inspection of slaughtered animals and meat in Poland in 2000	Lis, H	MEDYCYNA WETERYNARYJNA	2002
Retrospective and spatial analysis tools for integrated surveillance of cystic echinococcosis and bovine cysticercosis in hypo-endemic areas.	Cassini	Geospatial health	2014
Risk of tapeworm metacestode-related lesions in cattle in Britain.	Edwards	The Veterinary record	2005
Serodiagnosis of bovine cysticercosis by detecting live Taenia saginata cysts using a monoclonal antibody-based antigen-ELISA.	Wanzala	Journal of the South African Veterinary Association	2002
Sero-epidemiological study of Taenia saginata cysticercosis in Belgian cattle.	Dorny	Veterinary parasitology	2000
Seroprevalence of Taenia saginata cysticercosis in the federal state of Lower Saxony in Germany.	Abuseir	Berliner und Munchener tierarztliche Wochenschrift	2010
Sewage sludge or cattle slurry as pasture fertilisers: comparative cysticercosis and trichostrongylosis risk for grazing cattle.	Moussavou-Boussougou	Parasitology research	2005
Spatial analysis of bovine cysticercosis in France in 2010	Dupuy, C., Morlot, C., Demont, P., Callait-Cardinal, M.-P., Ducrot, C., Calavas, D., Gay, E.,	Food Control	2015
Status and prognosis of the incidence of helminthic zoonoses in Slovakia	Stefancikova, A; Dubinsky, P	HELMINTHOLOGIA	1995
Taenia saginata in Europe.	Dorny	Veterinary parasitology	2007
Taenia saginata infestations in county Nograd (Hungary)	Kis, Sandor	Parasitologia Hungarica	1994
TAPEWORM INFESTATION IN COWS - LIFE-CYCLE OF TAENIA-SAGINATA	VERCRUYSSE, J	VLAAMS DIERGENEESKUNDIG TIJDSCHRIFT	1993
The EFSA Scientific Panel on Biological Hazards first mandate: May 2003-may 2006. Insight into scientific advice on food hygiene and microbiology	Tsigarida, E., Hugas, M., Robinson, T.,	Trends in Food Science and Technology	2009
The importance of pathogenic organisms in sewage and sewage sludge	Dumontet, S., Scopa, A., Kerje, S., Krovacek, K.,	Journal of the Air and Waste Management Association	2001
The incidence of pathogenic parasites in slaughter animals in the Kielce region in 1987-1992	Konopka, Bogdan	Medycyna Weterynaryjna	1993
The occurrence of parasitic invasions in slaughter animals in the Olsztyn province in years 1980-1991	Uradzinski, Jan; Radkowski, Mieczyslaw	Medycyna Weterynaryjna	1992
The socioeconomic burden of parasitic zoonoses: Global trends	Torgerson, P.R., Macpherson, C.N.L.,	Veterinary Parasitology	2011
The use of urban sewage sludge on pastures: the cysticercosis threat.	Cabaret	Veterinary research	2002
Unidentified parasitic cysts in cattle.	van der Logt	The Veterinary record	2000
Vaccination against cestode parasites.	Lightowlers	International journal for parasitology	1996
Validation of an immunohistochemical assay for bovine cysticercosis, with comparison to a standard histological method.	Scandrett	Veterinary parasitology	2012
Validation of meat inspection results for Taenia saginata cysticercosis by PCR-restriction fragment length polymorphism.	Geysen	Journal of food protection	2007
Visual diagnosis of Taenia saginata cysticercosis during meat inspection: is it unequivocal?	Abuseir	Parasitology research	2006
Water as a vector for infectious stages of parasites in lifestock | Wasser als Vektor von parasitären dauerstadien in der tierhaltung (original article written in German)	Daugschies, A.,	Deutsche Tierarztliche Wochenschrift	2000
Zoonotic foodborne parasites and their surveillance.	Murrell	Revue scientifique et technique (International Office of Epizootics)	2013
Occurrence of Taenia saginata cysticercosis in slaughtered cattle in the North of Italy: results of a ten-year monitoring program	Padovani et al.	In Smulders FJM, (ed) Food Safety Assurance Veterinary Public Health, Volume 4, Towards a risk based chain control. Wageningen Academic Publishers. pp 329–331	2006
Taenia saginata knaagt aan kwaliteit van rundvlees	Geerts	Agricontact, Num. 236	1992
Diseases caused by helminth and arthropod parasites.	Gracey J, Collins DS, Huey R	In: Meat hygiene, 10th edn. WB Saunders, UK, pp 635–699	1999
Investigación epidemiológica de taenia saginata cysticercosis bovis en Gipuzkoa. Año 2005	Juncal Artieda, Lorea Álvare1, Lourdes Abadia,Adoración Cortes Alonso, María Julia Echeverria	Boletín epidemiológico del País Vasco	2006
EFSA and ECDC (European Food Safety Authority and European Centre for Disease Prevention and Control), 2015. The European Union Summary Report on Trends and Sources of Zoonoses, Zoonotic Agents and Food-borne Outbreaks in 2013. EFSA Journal	EFSA (European Food Safety Authority) and ECDC (European Centre for Disease Prevention and Control)	EFSA Journal	2015
EFSA (European Food Safety Authority) and ECDC (European Centre for Disease Prevention and Control), 2014. The European Union Summary Report on Trends and Sources of Zoonoses, Zoonotic Agents and Food-borne Outbreaks in 2012. EFSA Journal 2014;12(2):3547, 312 pp. doi:10.2903/j.efsa.2014.3547 Available online: www.efsa.europa.eu/efsajournal	EFSA (European Food Safety Authority) and ECDC (European Centre for Disease Prevention and Control)	EFSA Journal	2014
European Food Safety Authority, European Centre for Disease Prevention and Control; The European Union Summary Report on Trends and Sources of Zoonoses, Zoonotic Agents and Food-borne Outbreaks in 2010; EFSA Journal 2012; 10(3):2597. [442pp.] oi:10.2903/j.efsa.2012.2597. Available online: www.efsa.europa.eu/efsajournal	EFSA (European Food Safety Authority) and ECDC (European Centre for Disease Prevention and Control)	EFSA Journal	2012
European Food Safety Authority, European Centre for Disease Prevention and Control; The European Union Summary Report on Trends and Sources of Zoonoses, Zoonotic Agents and Food-borne Outbreaks in 2009; EFSA Journal 2011; 9(3):2090. [378pp.] doi:10.2903/j.efsa.2011.2090. Available online: www.efsa.europa.eu/efsajournal	EFSA (European Food Safety Authority) and ECDC (European Centre for Disease Prevention and Control)	EFSA Journal	2011
The Community Summary Report on Trends and Sources of Zoonoses, Zoonotic Agents and Food-borne Outbreaks in the European Union in 2008, EFSA Journal; 2010 8(1):1496.	EFSA (European Food Safety Authority)	EFSA Journal	2010
The Community Summary Report on Trends and Sources of Zoonoses, Zoonotic Agents, Antimicrobial Resistance and Foodborne Outbreaks in the European Union in 2006, The EFSA Journal (2007), 130	EFSA (European Food Safety Authority)	EFSA Journal	2007
The Community Summary Report on Trends and Sources of Zoonoses, Zoonotic Agents, Antimicrobial Resistance and Foodborne Outbreaks in the European Union in 2005, The EFSA Journal (2006), 94	EFSA (European Food Safety Authority)	EFSA Journal	2006
The Community Summary Report on Trends and Sources of Zoonoses, Zoonotic Agents and Antimicrobial Resistance in the European Union in 2004, The EFSA Journal (2005), 310	EFSA (European Food Safety Authority)	EFSA Journal	2005
Opinion of the Scientific Committee on Veterinary Measures relating to Public Health on The control of taeniosis/cysticercosis in man and animals (adopted on 27-28 September 2000)			2000
Opinion of the Scientific Panel on Biological Hazards on the suitability and details of freezing methods to allow human consumption of meat infected with Trichinella or Cysticercus. The EFSA Journal, 142, 1e51.		EFSA Journal	2004
Opinion of the Scientific Panel on Biological Hazards on the “Risk assessment of a revised inspection of slaughter animals in areas with low prevalence of Cysticercus"		EFSA Journal	2004
Development of harmonised schemes for the monitoring and reporting of Cysticercus in animals and foodstuffs in the European Union	Sent to EFSA	EFSA Publication	2010
WHO/FAO/OIE Guidelines for the surveillance, prevention and control of taeniosis/cysticercosis	Murrell	WHO/FAO/OIE	2005
A CISTICERCOSE BOVINA IDENTIFICADA NA REGIÃO AUTÓNOMA DA MADEIRA. UM PROBLEMA DE SAÚDE ANIMAL E DE SAÚDE PÚBLICA	Da Fonseca and Spínola	Thesis	2000
GUIDELINES FOR THE CONTROL OF TAENIA SAGINATA IN MEAT OF DOMESTIC CATTLE CAC/GL 85-2014		Codex Alimentarius International Food Standards	2014
Prevalência de Taenia saginata/ Cysticercus bovis na Região Autónoma da Madeira	Afonso	DISSERTAÇÃO DE MESTRADO EM SAÚDE PÚBLICA VETERINÁRIA. Faculdade de Medicina Veterinária. Universidade Técnica de Lisboa	2008
Unpublished results Abstract presenting in Rome May 2015 (Cystinet meeting)	Famke Jansen et al.	Proceedings of the European Network on Taeniosis/Cysticercosis (CYSTINET) meetings	Unpublished
